# Supplementary material for: An epigenome-wide association meta-analysis of prenatal maternal stress in neonates: A model approach for replication
Source: Epigenetics. 2016 Feb 18;11(2):140–9. doi: 10.1080/15592294.2016.1145329 (PMC4846102; doi:10.1080/15592294.2016.1145329)
Supplement: KEPI_A_1145329_s02.zip [file kepi-11-02-1145329-s001.zip]

Archive with 2 entries (2 files):
- KEPI_A_1145329_s02.pdf
- KEPI_A_1145329_s03.xlsx
