# Supplementary material for: An epigenome-wide association meta-analysis of prenatal maternal stress in neonates: A model approach for replication
Source: Epigenetics. 2016 Feb 18;11(2):140–9. doi: 10.1080/15592294.2016.1145329 (PMC4846102; doi:10.1080/15592294.2016.1145329)
Supplement: KEPI_A_1145329_s02.zip [file kepi-11-02-1145329-s001.zip › KEPI_A_1145329_s03.xlsx]

## Sheet: Table S1
Table S1. Prenatal maternal stress exposure items in the Generation R sample
	Valid Range	M (SD)	Scale	Time Points	Measurement Unit
Life Stress	0.00-5.37	1.47 (1.20)	Life events scale	20-25w gestation	Dichotomous	Your partner or child died
n = 886			Life events scale	20-25w gestation		A friend or relative died
			Life events scale	20-25w gestation		Child, partner or relative was seriously ill
			Quality of life scale	30w gestation		You were admitted to hospital (>24 hours)
			Quality of life scale	20-25w gestation		You were ill (moderate or poor health)
			Life events scale	20-25w gestation		You lost your job
			Life events scale	20-25w gestation		You had problems at work or school
			Life events scale	20-25w gestation		You moved house
			Quality of life scale	20-25w gestation		You experienced vaginal bleeding
			Quality of life scale	30w gestation		You had a test to see if your baby was abnormal
			Life events scale	20-25w gestation		Your house or car was burgled
			Quality of life scale	12-20w gestation		This pregnancy was unplanned
			Pregnancy outcome questionnaire	12-20w gestation		You were often worried about the health of the baby
			Quality of life scale	30w gestation		You were unhappy about the obstetric care
			Pregnancy outcome questionnaire	12-20w gestation		You were often worried about the pregnancy
Contextual Stress	0.00-3.61	0.58 (0.93)	Quality of life scale	30w gestation	Dichotomous	Housing basic living (indequate heating, no washing machine, or no refrigerator)
n = 839			Quality of life scale	30w gestation		Housing defects (cold or draught, windows are damp inside, or walls or furniture are damp)
			Long lasting difficulties questionnaire	20-25w gestation		Housing adequacy (e.g., too small, lack of privacy)
			Long lasting difficulties questionnaire	20-25w gestation		You had a major financial problem
			Quality of life scale	30w gestation		Financial difficulties
			Life events scale	20-25w gestation		Your income was reduced
Personal Stress	0.00-1.41	0.16 (0.38)	Moral values questionnaire	20-25w gestation	Dichotomous	You were in trouble with the law
n = 902			Family background question	Pregnancy composite		Early parenthood (age mother < 19 years)
			Family background question	Pregnancy composite		Maternal education
			Brief symptom inventory	20-25w gestation		Psychopathology of mother
			Lifestyle questionnaire	20-25w gestation		Substance abuse
			Moral values questionnaire	20-25w gestation		Violence offence
			Moral values questionnaire	20-25w gestation		Public order offence
Interpersonal Stress	0.00-6.36	1.04 (1.44)	Long lasting difficulties questionnaire	20-25w gestation	Dichotomous	You argued with your partner
n = 884			Long lasting difficulties questionnaire	20-25w gestation		You had arguments with your family or friends
			Family background question	Pregnancy composite		Partner status (single)
			Family assessment device	20-25w gestation		Family affection problems
			Social circumstances questionnaire	20-25w gestation		Family size (>3)
			Life events scale	20-25w gestation		You were divorced
			Family assessment device	20-25w gestation		Family major problems: difficult making plans
			Family assessment device	20-25w gestation		Family major problems: do not accept each other
			Family assessment device	20-25w gestation		Family major problems: cannot talk about sadness
			Family assessment device	20-25w gestation		Family major problems: avoid talking about worries and problems
			Family assessment device	20-25w gestation		Family major problems: feel unaccepted
			Family assessment device	20-25w gestation		Family major problems: unpleasant and painful feelings
			Family assessment device	20-25w gestation		Family major problems: cannot solve problems
			Family assessment device	20-25w gestation		Family major problems: decision-making is a problem
			Family assessment device	20-25w gestation		Family major problems: do not trust each other
			Family assessment device	20-25w gestation		Family major problems: conflict, argued
			Family assessment device	20-25w gestation		Family support problems
			Long lasting difficulties questionnaire	20-25w gestation		Difficulties in contact with others
Confirmatory factor analysis model fit indices: (i) life stress: RMSEA=0.039; CFI=0.834; TLI=0.806; (ii) contextual stress: RMSEA=0.056; CFI=0.982; TLI=0.971; (iii) personal stress: RMSEA=0.026; CFI=0.941; TLI=0.911;
(iv) interpersonal stress: RMSEA=0.051; CFI=0.922; TLI=0.912.

## Sheet: Table S2
	Table S2. Intercorrelations between the prenatal stress domains in the
	Generation R sample
		Life Stress	Contextual Stress	Personal Stress	Interpersonal Stress
	Life Stress	-
	Contextual Stress	.22***	-
	Personal Stress	.16***	.26***	-
	Interpersonal Stress	.22***	.31***	.24***	-
	*** p < 0.001

## Sheet: Figure S1
Figure S1. Confirmatory factor analysis measurement model of
prenatal maternal stres exposure in the Generation R sample
Note. Values represent standardized factor loadings for the confirmatory
factor analysis of prenatal maternal stress exposure.
*** p < 0.001
CFA model fit indices χ²(2) = 5.07, p = 0.079;
RMSEA = 0.014; CF I= 0.999; TLI = 0.997

## Sheet: Table S3
	Table S3. Top CpG probes (p<1.00e-04) derived from the EWAS of prenatal maternal stress exposure in neonates,
	sorted by ascending p, in the Generation R sample (N = 912)
	Probe name	Effect	SE	p	Chromosome	Position	Nearest gene
	cg25937149	-.01	.001	2.10e-07	5	175788949	KIAA1191
	cg19510604	-.03	.006	1.83e-06	15	74901076	CLK3
	cg13529437	-.03	.008	3.31e-06	6	43607635	MAD2L1BP
	cg27331471	.07	.015	5.34e-06	19	45809725	CKM
	cg18094366	.01	.001	5.90e-06	22	24237343	MIF
	cg24822696	.01	.002	6.48e-06	6	125283245	RNF217
	cg26251101	.01	.003	6.64e-06	2	46768944	RHOQ
	cg21888241	-.01	.001	1.39e-05	11	14541921	PSMA1
	cg25829945	.03	.005	1.40e-05	3	159706383	IL12A
	cg20969194	.04	.008	1.50e-05	2	223163175	PAX3
	cg27106909	.04	.009	1.63e-05	16	30106897	YPEL3
	cg18721212	-.02	.004	1.67e-05	19	36827430	ZFP14
	cg03166236	-.05	.010	1.89e-05	2	7062351	RNF144A
	cg15423613	.01	.001	2.07e-05	7	66093349	KCTD7
	cg20026939	.04	.010	2.13e-05	18	44788898	NA
	cg18026026	-.01	.002	2.35e-05	10	131265411	MGMT
	Note: NA- not available

## Sheet: Table S4
	Table S4. Top CpG probes (p<1.00e-04) derived from the EWAS of prenatal maternal stress exposure in neonates,
	sorted by ascending p, in the ALSPAC sample (N = 828)
	Probe name	Effect	SE	p	Chromosome	Position	Nearest gene
	cg18383538	0.028473	0.00639109	9.74309e-06	6	28557823	NA
	cg04166304	0.008942	0.00204141	1.36432e-05	14	45722617	C14orf106
	cg03932361	0.0586925	0.0136239	1.87978e-05	17	72667394	RAB37
	cg00912926	0.0760227	0.0178844	2.41567e-05	10	134775610	NA
	cg13636189	0.0247908	0.00609339	5.26435e-05	9	102587074	NR4A3
	cg24446586	0.014368	0.00354757	5.68551e-05	7	27225078	HOXA11AS
	cg26291519	-0.076314	0.0189818	6.43397e-05	15	76640005	NA
	cg01978368	0.00877647	0.00218714	6.64026e-05	1	16563189	C1orf89
	cg23335255	-0.0484888	0.0122588	8.40812e-05	19	37858855	NA
	cg17319136	0.0245332	0.0062141	8.66832e-05	6	32098233	FKBPL
	cg22856512	0.0114228	0.00289817	8.90551e-05	2	217497890	IGFBP2
	cg08979136	0.0120036	0.00304648	8.95018e-05	5	114504983	TRIM36
	cg06362985	-0.0647974	0.0164971	9.41161e-05	12	70132208	RAB3IP
	cg20011562	0.0132223	0.00337881	9.98318e-05	6	12749352	PHACTR1
	Note: NA- not available

## Sheet: Table S5
	Table S5. Top CpG probes (meta p<1.00e-04) derived from the EWAS meta-analysis of prenatal maternal stress exposure in neonates,
	sorted by ascending meta p, in the fixed-effects EWAS meta-analysis (N = 1,740)
	Probe name	Chromosome	Position	Effect (SE)	Direction *	Meta P	Heterogeneity P	Nearest gene (s)
	cg13529437	6	43607635	-0.04 (.007)	--	1.00e-06	.47	MAD2L1BP
	cg01978368	1	16563189	0.01 (.002)	++	3.48e-06	.78	C1orf89
	cg04129946	2	201753996	0.02 (.004)	+	7.59e-06	.73	PPIL3;NIF3L1
	cg20959676	1	23696021	0.01 (.003)	++	8.67e-06	.09	C1orf213;ZNF436
	cg17631424	4	69312514	-0.06 (.013)	--	1.13e-05	.81	TMPRSS11E
	cg19459675	4	166249239	0.02 (.004)	++	1.59e-05	.76	SC4MOL
	cg12947485	4	25310668	-0.04 (.009)	--	1.71e-05	.75	NA
	cg20011562	6	12749352	0.01 (.002)	++	1.85e-05	.18	PHACTR1
	cg02644494	19	6412686	0.03 (.006)	++	1.88e-05	.82	PVRL1
	cg01686933	11	119596104	-0.02 (.006)	--	2.12e-05	.81	NA
	cg00409356	5	1879525	0.04 (.009)	++	2.17e-05	.17	IRX4
	cg17332603	4	7326576	0.03 (.008)	++	2.19e-05	.35	SORCS2
	cg15150970	2	25473529	0.03 (.007)	++	2.44e-05	.55	DNMT3A
	cg08272572	19	35953646	0.01 (.003)	++	2.47e-05	.32	NA
	cg01625242	18	56886915	0.04 (.009)	++	2.62e-05	.87	GRP
	cg27518692	7	61627470	0.02 (.003)	++	2.67e-05	.49	DCAF7
	cg27106909	16	30106897	0.03 (.008)	++	2.79e-05	.08	YPEL3
	cg02011374	19	1761780	0.04 (.008)	++	2.81e-06	.79	ONECUT3
	cg14783581	3	137482478	0.03 (.006)	++	2.81e-05	.24	SOX14
	cg04921109	14	69952104	0.04 (.010)	++	2.86e-05	.25	FLJ44817
	cg26548653	19	42829042	0.02 (.005)	++	3.08e-05	.91	MEGF8;TMEM145
	cg00716660	1	224543513	-0.03 (.007)	--	3.15e-05	.31	CNIH4
	cg19732144	5	166403816	-0.03 (.006)	--	3.21e-05	.68	NA
	cg19227710	3	151285666	-0.04 (.010)	--	3.28e-05	.80	NA
	cg09314421	8	21771252	0.01 (.003)	++	3.42e-05	.36	DOK2
	cg13722419	2	160088036	-0.05 (.012)	--	3.46e-05	.72	TANC1
	cg09972192	12	72667326	0.02 (.006)	++	3.72e-05	.29	LOC283392;TRHDE
	cg14620593	17	10326392	-0.057 (.014)	--	3.92e-05	.80	MYH8
	cg08339172	17	63692987	-0.05 (.012)	--	9.30e-05	.85	CCDC46
	cg20759626	13	74250870	-0.03 (.008)	--	4.30e-05	.74	NA
	cg11442280	2	164461604	-0.03 (.008)	--	4.72e-05	.35	NA
	cg00321480	8	143533853	0.02 (.004)	++	4.75e-05	.93	NA
	ch.X.16390	X	113225430	0.03 (.007)	++	4.96e-05	.11	NA
	cg03224850	1	19199155	-0.05 (.013)	--	5.01e-05	.31	ALDH4A1
	cg05012697	15	88798331	0.03 (.006)	++	5.50e-05	.68	NTRK3
	cg22146312	19	47852819	0.02 (.005)	++	5.78e-05	.33	DHX34
	cg13332172	19	37178884	0.02 (.004)	++	5.85e-05	.80	ZNF567
	cg16670155	19	18557220	-0.01 (.002)	--	6.02e-05	.53	ELL
	cg02760218	6	31866586	0.05 (.014)	++	6.10e-05	.13	EHMT2
	cg24620673	4	66535655	0.03 (.007)	++	6.26e-05	.42	EPHA5
	cg11382417	11	41481655	0.03 (.009)	++	7.03e-05	.88	NA
	cg17087669	6	36099123	0.03 (.008)	++	7.11e-05	.38	MAPK13
	cg15558675	3	195163052	0.02 (.004)	++	7.30e-05	.87	ACAP2
	cg18260343	3	50606637	0.01 (.003)	++	7.31e-05	.85	HEMK1;C3orf18
	cg18947995	14	101350739	-0.01 (.004)	--	7.34e-05	.06	MIR136;RTL1
	cg23998381	2	73114610	0.02 (.004)	++	7.53e-05	.10	SPR
	cg07515250	8	141873509	-0.03 (.007)	--	7.69e-05	.91	PTK2
	cg23033906	14	21769332	0.01 (.002)	++	7.81e-05	.30	RPGRIP1
	cg26821498	1	28415421	0.02 (.005)	++	7.84e-05	.95	EYA3
	cg18588052	6	111408752	0.01 (.003)	++	8.26e-05	.58	SLC16A10
	cg15867197	19	46196291	0.01 (.003)	++	8.28e-05	.82	QPCTL;SNRPD2
	cg00682734	20	55200973	0.03 (.008)	++	8.43e-05	.80	NA
	cg14817758	11	32914605	-0.01 (.002)	--	8.53e-05	.42	QSER1
	cg03995156	6	32122864	0.03 (.008)	++	8.73e-05	.42	PPT2
	cg18026026	10	131265411	-0.01 (.002)	--	9.46e-05	.36	MGMT
	cg15233611	12	122244660	0.03 (.008)	++	9.50e-05	.08	SETD1B
	cg12359592	3	138048777	0.01 (.001)	++	9.73e-05	.81	TXNDC6
	cg23207305	11	15012901	-0.03 (.009)	--	9.77e-05	.86	NA
	cg09579151	12	41043074	-0.02 (.005)	--	9.88e-05	.67	NA
	* input order: ALSPAC, Generation R
	Note: NA- not available

## Sheet: Table S6
	Table S6. Top CpG probes (meta p<1.00e-04) derived from the EWAS meta-analysis of prenatal maternal stress exposure in neonates,
	sorted by ascending meta p, in the random-effects EWAS meta-analysis (N = 1,740)
	Probe name	Chromosome	Position	Effect(SE)	Direction*	Meta P	Heterogeneity P	Nearest gene(s)
	cg13529437	6	43607635	-0.04 (.007)	--	1.00e-06	.47	MAD2L1BP
	cg02011374	19	1761780	0.04 (.008)	++	2.81e-06	.79	ONECUT3
	cg01978368	1	16563189	0.01 (.002)	++	3.48e-06	.78	C1orf89
	cg04129946	2	201753996	0.02 (.004)	++	7.58e-06	.73	PPIL3;NIF3L1
	cg18026026	10	131265411	-0.01 (.002)	--	9.46e-06	.36	MGMT
	cg17631424	4	69312514	-0.06(.013)	--	1.13e-05	.81	TMPRSS11E
	cg19459675	4	166249239	0.02 (.004)	++	1.59e-05	.77	SC4MOL
	cg12947485	4	25310668	-0.04 (.009)	--	1.71e-05	.74	NA
	cg02644494	19	6412686	0.03 (.006)	++	1.88e-05	.81	NA
	cg01686933	11	119596104	-0.02 (.006)	--	2.12e-05	.80	PVRL1
	cg17332603	4	7326576	0.03 (.008)	++	2.18e-05	.35	SORCS2
	cg15150970	2	25473529	0.03 (.007)	++	2.44e-05	.55	DNMT3A
	cg08272572	19	35953646	0.01 (.003)	++	2.47e-05	.32	NA
	cg01625242	18	56886915	0.04 (.008)	++	2.62e-05	.87	GRP
	cg27518692	17	61627470	0.01 (.003)	++	2.67e-05	.49	DCAF7
	cg26548653	19	42829042	0.02 (.005)	++	3.08e-05	.91	MEGF8;TMEM145
	cg19732144	5	166403816	-0.03 (.006)	--	3.21e-05	.68	NA
	cg19227710	3	151285666	-0.04 (.010)	--	3.28e-05	.80	NA
	cg09314421	8	21771252	0.01 (.003)	++	3.41e-05	.36	DOK2
	cg13722419	2	160088036	-0.05 (0.01)	--	3.46e-05	.72	TANC1
	cg14620593	17	10326392	-0.06 (.014)	--	3.92e-05	.80	MYH8
	cg20759626	13	74250870	-0.03 (.008)	--	4.30e-05	.74	NA
	cg11442280	2	164461604	-0.03 (.008)	--	4.70e-05	.35	NA
	cg00321480	8	143533853	0.02 (.004)	++	4.74e-05	.93	NA
	cg00716660	1	224543513	-0.03 (.007)	--	5.33e-05	.31	CNIH4
	cg05012697	15	88798331	0.03 (.006)	++	5.50e-05	.68	NTRK3
	cg22146312	19	47852819	0.02 (.005)	++	5.78e-05	.33	DHX34
	cg13332172	19	37178884	0.02 (.004)	++	5.85e-05	.80	ZNF567
	cg16670155	19	18557220	-0.01 (.002)	--	6.02e-05	.53	ELL
	cg24620673	4	66535655	0.03 (.007)	++	6.26e-05	.42	EPHA5
	cg11382417	11	41481655	0.03 (.009)	++	7.02e-05	.89	NA
	cg17087669	6	36099123	0.03 (.008)	++	7.11e-05	.38	MAPK13
	cg15558675	3	195163052	0.02 (.004)	++	7.30e-05	.87	ACAP2
	cg18260343	3	50606637	0.01 (.003)	++	7.30e-05	.85	HEMK1;C3orf18
	cg03224850	1	19199155	-0.05 (.013)	--	7.61e-05	.91	ALDH4A1
	cg07515250	8	141873509	-0.03 (.007)	--	7.68e-05	.91	PTK2
	cg26821498	1	28415421	0.02 (.005)	++	7.83e-05	.95	EYA3
	cg18588052	6	111408752	0.01 (.002)	++	8.26e-05	.58	SLC16A10
	cg15867197	19	46196291	0.01 (.003)	++	8.28e-05	.82	SNRPD2;QPCTL
	cg00682734	20	55200973	0.03 (.008)	++	8.43e-05	.80	NA
	cg14817758	11	32914605	-0.01 (.002)	--	8.53e-05	.42	QSER1
	cg03995156	6	32122864	0.03 (.008)	++	8.73e-05	.42	PPT2
	cg02907021	1	230986696	-0.02 (.005)	--	9.13e-05	.42	C1orf198
	cg08339172	17	63692987	-0.05 (.012)	--	9.30e-05	.85	CCDC46
	cg12359592	3	138048777	0.01 (.001)	++	9.73e-05	.81	TXNDC6
	cg23207305	11	15012901	-0.04 (.009)	--	9.78e-05	.86	NA
	cg09579151	12	41043074	-0.02 (.005)	--	9.89e-05	.68	NA
	* input order: ALSPAC, GEN-R
	Note: NA= not available

## Sheet: Table S7
	Table S7. Annotation of top DMRs associated with gPMSE score in cord blood, in the Generation R sample (N = 912)
	Cluster Name	CpG probes	Chromosome	Position	Nearest gene(s)
	90946	cg09141953	20	62948235	MYT1;LINC00266-1;CICP4
		cg19192585	20	62948037	MYT1;LINC00266-1;CICP4
		cg24189721	20	62948134	MYT1;LINC00266-1;CICP4
	135488	cg07355590	7	133812072	LRGUK
		cg10839521	7	133811911	LRGUK
		cg12531972	7	133811940	LRGUK
		cg14455998	7	133811808	LRGUK
		cg14706178	7	133812217	LRGUK
		cg15280728	7	133812269	LRGUK
		cg15955731	7	133812369	LRGUK
		cg16776231	7	133812041	LRGUK
		cg17676607	7	133811837	LRGUK
		cg19967800	7	133811828	LRGUK
		cg22578125	7	133812031	LRGUK
	66361	cg01906998	17	73974972	ACOX1; C17orf106
		cg02701084	17	73975226	ACOX1;C17orf106
		cg02760553	17	73975121	ACOX1;C17orf106
		cg10931252	17	73975914	ACOX1; C17orf106
		cg11507926	17	73975697	ACOX1; C17orf106
		cg12452675	17	73975215	ACOX1
		cg14770570	17	73975813	ACOX1
		cg15269548	17	73975372	ACOX1
		cg16419345	17	73976089	ACOX1;C17orf106
		cg19198791	17	73975107	ACOX1;C17orf106
		cg19652678	17	73975160	ACOX1; C17orf106
		cg21356179	17	73974861	ACOX1; C17orf106
		cg21697561	17	73974931	ACOX1; C17orf106
		cg24015057	17	73975129	ACOX1; C17orf106
		cg24357503	17	73975484	ACOX1; C17orf106
